# Supplementary material for: Cerebral Oxygen Saturation Associates with Changes in Oxygen Transport Parameters during Cardiopulmonary Bypass
Source: J Pers Med. 2024 Jun 27;14(7):691. doi: 10.3390/jpm14070691 (PMC11277785; doi:10.3390/jpm14070691)
Supplement: Supplementary file 1 [file jpm-14-00691-s001.zip]

Archive with 4 entries (4 files):
- New Supplementary Figure 1.pdf
- New Supplementary Figure 2.pdf
- Supplementary Figure 3.pdf
- Supplementary Table 1.pdf
